# Supplementary material for: Intestinal current measurement versus nasal potential difference measurements for diagnosis of cystic fibrosis: a case–control study
Source: BMC Pulm Med. 2014 Oct 4;14:156. doi: 10.1186/1471-2466-14-156 (PMC4199064; doi:10.1186/1471-2466-14-156)
Supplement: Supplementary file 1 — Additional file 1: Correlation of the best and average Δ0Cl - + Iso (NPD). The normal range is shown below and left of the dotted lines. The intermediate range is shown between the solid and dotted lines. (ZIP 26 KB) [file 12890_2014_596_MOESM1_ESM.zip]

Archive with 1 entries (1 files):
- 6017156901331936_add1.eps
