# Supplementary material for: Intestinal current measurement versus nasal potential difference measurements for diagnosis of cystic fibrosis: a case–control study
Source: BMC Pulm Med. 2014 Oct 4;14:156. doi: 10.1186/1471-2466-14-156 (PMC4199064; doi:10.1186/1471-2466-14-156)
Supplement: Supplementary file 2 — Additional file 2: Correlation of the best and average ΔIsc (forskolin/IBMX + carbachol + histamine) (ICM). A higher ΔIsc (forskolin/IBMX + carbachol + histamine) represents a better CFTR response. (ZIP 46 KB) [file 12890_2014_596_MOESM2_ESM.zip]

Archive with 1 entries (1 files):
- 6017156901331936_add2.eps
